# Supplementary material for: Influence of Cross-Linking Conditions on Drying Kinetics of Alginate Hydrogel
Source: Gels. 2023 Jan 12;9(1):63. doi: 10.3390/gels9010063 (PMC9858758; doi:10.3390/gels9010063)
Supplement: Supplementary file 1 [file gels-09-00063-s001.zip]

Archive with 1 entries (1 files):
- gels-2102434-supplementary.pdf
